# Supplementary material for: Humic Acids Affect the Detection of Metal Ions by Cyanobacteria Carbon Quantum Dots Differently
Source: Int J Environ Res Public Health. 2022 Aug 17;19(16):10225. doi: 10.3390/ijerph191610225 (PMC9408800; doi:10.3390/ijerph191610225)
Supplement: Supplementary file 1 [file ijerph-19-10225-s001.zip]

Archive with 1 entries (1 files):
- ijerph-1865740-supplementary.pdf
